# Supplementary material for: Sanqi Oral Solution Mitigates Proteinuria in Rat Passive Heymann Nephritis and Blocks Podocyte Apoptosis via Nrf2/HO-1 Pathway
Source: Front Pharmacol. 2021 Nov 19;12:727874. doi: 10.3389/fphar.2021.727874 (PMC8640486; doi:10.3389/fphar.2021.727874)
Supplement: Supplementary file 1 [file DataSheet3.zip]

Archive with 12 entries (11 files):
- 5. Podocyte Total proteins+Trig WB scans/
- 5. Podocyte Total proteins+Trig WB scans/Cellular total protein-trig-c3-1.tif
- 5. Podocyte Total proteins+Trig WB scans/Cellular total protein-trig-c3-2.tif
- 5. Podocyte Total proteins+Trig WB scans/Cellular total protein-trig-c3-3.tif
- 5. Podocyte Total proteins+Trig WB scans/Cellular total protein-trig-cc3-1.tif
- 5. Podocyte Total proteins+Trig WB scans/Cellular total protein-trig-cc3-2.tif
- 5. Podocyte Total proteins+Trig WB scans/Cellular total protein-trig-cc3-3.tif
- 5. Podocyte Total proteins+Trig WB scans/Cellular total protein-trig-gapdh-1.tif
- 5. Podocyte Total proteins+Trig WB scans/Cellular total protein-trig-gapdh-2 3.tif
- 5. Podocyte Total proteins+Trig WB scans/Cellular total protein-trig-nrf2-1.tif
- 5. Podocyte Total proteins+Trig WB scans/Cellular total protein-trig-nrf2-2.tif
- 5. Podocyte Total proteins+Trig WB scans/Cellular total protein-trig-nrf2-3.tif
