# Supplementary material for: Sanqi Oral Solution Mitigates Proteinuria in Rat Passive Heymann Nephritis and Blocks Podocyte Apoptosis via Nrf2/HO-1 Pathway
Source: Front Pharmacol. 2021 Nov 19;12:727874. doi: 10.3389/fphar.2021.727874 (PMC8640486; doi:10.3389/fphar.2021.727874)
Supplement: Supplementary file 2 [file DataSheet4.ZIP]

Archive with 19 entries (18 files):
- 1. Kidney Total proteins WB scans/
- 1. Kidney Total proteins WB scans/Bax-1.tif
- 1. Kidney Total proteins WB scans/Bax-2.tif
- 1. Kidney Total proteins WB scans/Bax-3.tif
- 1. Kidney Total proteins WB scans/Bcl2-1.tif
- 1. Kidney Total proteins WB scans/Bcl2-2.tif
- 1. Kidney Total proteins WB scans/Bcl2-3.tif
- 1. Kidney Total proteins WB scans/Caspase3-1.tif
- 1. Kidney Total proteins WB scans/Caspase3-2.tif
- 1. Kidney Total proteins WB scans/Caspase3-3.tif
- 1. Kidney Total proteins WB scans/GAPDH-1.tif
- 1. Kidney Total proteins WB scans/GAPDH-2.tif
- 1. Kidney Total proteins WB scans/GAPDH-3.tif
- 1. Kidney Total proteins WB scans/HO-1-1.tif
- 1. Kidney Total proteins WB scans/HO-1-2.tif
- 1. Kidney Total proteins WB scans/HO-1-3.tif
- 1. Kidney Total proteins WB scans/Total Nrf2-1.tif
- 1. Kidney Total proteins WB scans/Total Nrf2-2.tif
- 1. Kidney Total proteins WB scans/Total Nrf2-3.tif
