# Supplementary material for: Sanqi Oral Solution Mitigates Proteinuria in Rat Passive Heymann Nephritis and Blocks Podocyte Apoptosis via Nrf2/HO-1 Pathway
Source: Front Pharmacol. 2021 Nov 19;12:727874. doi: 10.3389/fphar.2021.727874 (PMC8640486; doi:10.3389/fphar.2021.727874)
Supplement: Supplementary file 3 [file DataSheet6.ZIP]

Archive with 12 entries (11 files):
- 3. Podocyte Total Proteins WB scans/
- 3. Podocyte Total Proteins WB scans/Cellular total protein-Caspase3-3.tif
- 3. Podocyte Total Proteins WB scans/Cellular total protein-cleave caspase3-1.tif
- 3. Podocyte Total Proteins WB scans/Cellular total protein-cleave caspase3-2.tif
- 3. Podocyte Total Proteins WB scans/Cellular total protein-cleave caspase3-3.tif
- 3. Podocyte Total Proteins WB scans/Cellular total protein-gapdh-1.tif
- 3. Podocyte Total Proteins WB scans/Cellular total protein-gapdh-2.tif
- 3. Podocyte Total Proteins WB scans/Cellular total protein-gapdh-3.tif
- 3. Podocyte Total Proteins WB scans/Cellular total protein-nrf2-1 2.tif
- 3. Podocyte Total Proteins WB scans/Cellular total protein-nrf2-3.tif
- 3. Podocyte Total Proteins WB scans/Cellular total protein-pro caspase3-1.tif
- 3. Podocyte Total Proteins WB scans/Cellular total protein-pro caspase3-2.tif
