# Supplementary material for: Sanqi Oral Solution Mitigates Proteinuria in Rat Passive Heymann Nephritis and Blocks Podocyte Apoptosis via Nrf2/HO-1 Pathway
Source: Front Pharmacol. 2021 Nov 19;12:727874. doi: 10.3389/fphar.2021.727874 (PMC8640486; doi:10.3389/fphar.2021.727874)
Supplement: Supplementary file 6 [file DataSheet2.ZIP]

Archive with 10 entries (9 files):
- (727874)raw data(excel files)/
- (727874)raw data(excel files)/Figure 1B-24h proteinuria.xlsx
- (727874)raw data(excel files)/Figure 1C-Urinary protein and creatinine ratio.xlsx
- (727874)raw data(excel files)/Figure 1E-The thickness of GBM(nm).xlsx
- (727874)raw data(excel files)/Figure 1F-Serum albumin.xlsx
- (727874)raw data(excel files)/Figure 2 and 3-IFú¿Fluorescence intensity ú⌐.xlsx
- (727874)raw data(excel files)/Figure 3B-Foot process width (nm).xlsx
- (727874)raw data(excel files)/Figure 4B-TUNELú¿Fluorescence intensityú⌐.xlsx
- (727874)raw data(excel files)/Figure 5 and 6-WB(Gray value).xlsx
- (727874)raw data(excel files)/Figure 6-8 WB(Gray value)-Supplementary data.xlsx
