# Supplementary material for: Sanqi Oral Solution Mitigates Proteinuria in Rat Passive Heymann Nephritis and Blocks Podocyte Apoptosis via Nrf2/HO-1 Pathway
Source: Front Pharmacol. 2021 Nov 19;12:727874. doi: 10.3389/fphar.2021.727874 (PMC8640486; doi:10.3389/fphar.2021.727874)
Supplement: Supplementary file 6 [file DataSheet2.ZIP › (727874)raw data(excel files)/Figure 1B-24h proteinuria.xlsx]

## Sheet: 24h proteinuria
24h proteinuria (mg/kg)
Day5				Day10				Day15				Day20
Control	Model	SQ	CP	Control	Model	SQ	CP	Control	Model	SQ	CP	Control	Model	SQ	CP
1.878	2.628	4.36	2.448	2.568	27.404	11.89	2.255	2.13	133.298	39.578	2.97	4.54	187.296	46.02	18.284
1.218	3.136	1.236	2.178	3.132	51.674	26.306	2.952	3.54	144.892	79.552	17.844	4.928	213.336	86.884	30.13
3.744	5.72	0.664	5.642	3.444	131.12	28.72	5.382	3.612	175.812	107.152	21	5.46	214.266	108.416	35.09
2.028	6.93	1.936	4.2	2.466	193.788	48.704	5.385	3.961	179.816	126.654	45.63	5.772	218.708	134.28	43.264
2.7	9.46	4.458	3.25	2.378	260.76	65.01	10.28	4.332	258.636	126.764	61.18	7.172	231.408	139.7	74.7
2.34	12.3	3.144	3.96	2.368	330.946	71.982	13.896	10.692	323.61	171.018	67.464	8.928	298.428	157.938	80.88
