# Supplementary material for: Sanqi Oral Solution Mitigates Proteinuria in Rat Passive Heymann Nephritis and Blocks Podocyte Apoptosis via Nrf2/HO-1 Pathway
Source: Front Pharmacol. 2021 Nov 19;12:727874. doi: 10.3389/fphar.2021.727874 (PMC8640486; doi:10.3389/fphar.2021.727874)
Supplement: Supplementary file 6 [file DataSheet2.ZIP › (727874)raw data(excel files)/Figure 1C-Urinary protein and creatinine ratio.xlsx]

## Sheet: Urinary protein creatinine rati
Urinary protein/creatinine ratio
Day5				Day10				Day15				Day20
Control	Model	SQ	CP	Control	Model	SQ	CP	Control	Model	SQ	CP	Control	Model	SQ	CP
0.341	1.06	0.704	0.291	0.409	32.215	10.815	1.038	1.937	19.272	10.543	2.824	0.441	59.107	42.454	2.174
0.195	0.292	0.541	0.324	0.359	17.406	6.431	0.969	1.399	45.615	14.756	3.164	0.666	45.316	31.547	10.259
0.382	0.335	0.424	0.707	0.465	24.75	3.556	7.97	0.451	29.733	13.458	6.006	0.432	50.938	9.842	3.547
0.336	1.625	0.3	0.487	0.415	31.968	9.953	1.266	0.351	14.723	18.236	9.332	0.927	34.328	15.156	5.092
0.336	6.756	0.787	0.515	0.271	6.808	5.943	7.068	2.277	22.634	5.353	8.948	0.542	31.232	14.579	5.444
0.261	0.194	0.463	0.639	0.352	4.83	3.601	4.136	1.239	40.931	12.826	6.705	1.226	26.772	15.09	1.844
