# Supplementary material for: Sanqi Oral Solution Mitigates Proteinuria in Rat Passive Heymann Nephritis and Blocks Podocyte Apoptosis via Nrf2/HO-1 Pathway
Source: Front Pharmacol. 2021 Nov 19;12:727874. doi: 10.3389/fphar.2021.727874 (PMC8640486; doi:10.3389/fphar.2021.727874)
Supplement: Supplementary file 6 [file DataSheet2.ZIP › (727874)raw data(excel files)/Figure 1E-The thickness of GBM(nm).xlsx]

## Sheet: The thickness of GBM(nm)
The thickness of GBM(nm)
Control	Model	SQ	CP
144.53	1156.77	676.24	559.94
144.65	917.21	743.85	519.7
184.37	1199.05	152.06	729.77
170.08	848.04	175.91	420.64
172.78	683.78	458.2	676.65
171.71	1624.42	175.91	395.1
