# Supplementary material for: Sanqi Oral Solution Mitigates Proteinuria in Rat Passive Heymann Nephritis and Blocks Podocyte Apoptosis via Nrf2/HO-1 Pathway
Source: Front Pharmacol. 2021 Nov 19;12:727874. doi: 10.3389/fphar.2021.727874 (PMC8640486; doi:10.3389/fphar.2021.727874)
Supplement: Supplementary file 6 [file DataSheet2.ZIP › (727874)raw data(excel files)/Figure 1F-Serum albumin.xlsx]

## Sheet: Serum albumin
Serum albumin (g/g)
Control	Model	SQ	CP
44.5	19	38.6	41
43.1	30	36.5	39.4
42	30.6	34.3	39.2
40.7	22.7	35	43
41.4	31.5	36.8	38
42	27.9	39.7	40.2
