# Supplementary material for: Sanqi Oral Solution Mitigates Proteinuria in Rat Passive Heymann Nephritis and Blocks Podocyte Apoptosis via Nrf2/HO-1 Pathway
Source: Front Pharmacol. 2021 Nov 19;12:727874. doi: 10.3389/fphar.2021.727874 (PMC8640486; doi:10.3389/fphar.2021.727874)
Supplement: Supplementary file 6 [file DataSheet2.ZIP › (727874)raw data(excel files)/Figure 2 and 3-IFú¿Fluorescence intensity ú⌐.xlsx]

## Sheet: IgG
IgG(Fluorescence intensity)
Control	FIELD 1	FIELD 2	FIELD 3	FIELD 4	FIELD 5	Total	Fold to control
Sample1	0.157	0.171	0.173	0.162	0.177	0.84	1
Sample2	0.136	0.148	0.135	0.186	0.115	0.72	1
Sample3	0.134	0.164	0.151	0.187	0.144	0.78	1
Sample4	0.189	0.212	0.197	0.204	0.148	0.95	1
Sample5	0.167	0.175	0.21	0.168	0.15	0.87	1
Sample6	0.178	0.152	0.142	0.195	0.143	0.81	1
Model	FIELD 1	FIELD 2	FIELD 3	FIELD 4	FIELD 5	Total	Fold to control
Sample1	23.104	27.472	24.051	19.673	26.29	120.59	143.56
Sample2	24.532	28.45	22.549	26.985	20.194	122.71	170.431
Sample3	19.984	24.532	23.53	26.484	24.72	119.25	152.885
Sample4	23.945	18.573	26.483	23.64	24.709	117.35	123.526
Sample5	25.683	23.451	26.412	25.23	20.544	121.32	139.448
Sample6	19.89	23.532	25.435	27.38	25.163	121.4	149.877
SQ	FIELD 1	FIELD 2	FIELD 3	FIELD 4	FIELD 5	Total	Fold to control
Sample1	16.23	14.563	17.32	15.63	13.977	77.72	92.5238
Sample2	14.521	13.64	15.674	16.467	14.938	75.24	104.5
Sample3	15.674	14.593	15.677	17.32	13.956	77.22	99
Sample4	14.522	16.344	14.54	13.626	15.418	74.45	78.3684
Sample5	15.73	15.632	17.353	15.63	14.775	79.12	90.9425
Sample6	16.73	14.867	13.276	16.34	16.227	77.44	95.6049
CP	FIELD 1	FIELD 2	FIELD 3	FIELD 4	FIELD 5	Total	Fold to control
Sample1	12.534	11.693	10.231	11.254	9.968	55.68	66.2857
Sample2	11.23	12.523	10.529	10.23	10.718	55.23	76.7083
Sample3	9.48	10.418	13.245	12.42	8.077	53.64	68.7692
Sample4	12.487	11.49	10.853	12.09	10.3	57.22	60.2316
Sample5	9.64	10.865	11.573	12.903	11.569	56.55	65
Sample6	13.863	10.34	11.478	9.603	10.056	55.34	68.321

## Sheet: C3 
C3(Fluorescence intensity)
Control	FIELD 1	FIELD 2	FIELD 3	FIELD 4	FIELD 5	Total	Fold to control
Sample1	0.093	0.084	0.115	0.154	0.019	0.465	1
Sample2	0.125	0.135	0.045	0.097	0.108	0.51	1
Sample3	0.084	0.15	0.052	0.131	0.053	0.47	1
Sample4	0.032	0.12	0.042	0.156	0.14	0.49	1
Sample5	0.193	0.008	0.058	0.06	0.091	0.41	1
Sample6	0.142	0.109	0.035	0.046	0.218	0.55	1
Model	FIELD 1	FIELD 2	FIELD 3	FIELD 4	FIELD 5	Total	Fold to control
Sample1	3.602	5.542	3.93	2.094	2.842	18.01	38.7312
Sample2	5.231	1.02	4.654	3.421	2.414	16.74	32.8235
Sample3	3.23	5.235	1.356	3.55	2.859	16.23	34.5319
Sample4	3.642	4.435	3.872	3.075	2.726	17.75	36.2245
Sample5	4.246	5.325	3.66	2.574	3.075	18.88	46.0488
Sample6	6.642	3.523	2.563	4.356	1.566	18.65	33.9091
SQ	FIELD 1	FIELD 2	FIELD 3	FIELD 4	FIELD 5	Total	Fold to control
Sample1	0.121	0.231	0.053	0.122	0.078	0.605	1.30108
Sample2	0.13	0.153	0.092	0.143	0.072	0.59	1.15686
Sample3	0.045	0.137	0.041	0.261	0.066	0.55	1.17021
Sample4	0.176	0.053	0.123	0.156	0.202	0.71	1.44898
Sample5	0.076	0.085	0.155	0.115	0.209	0.64	1.56098
Sample6	0.126	0.054	0.27	0.036	0.134	0.62	1.12727
CP	FIELD 1	FIELD 2	FIELD 3	FIELD 4	FIELD 5	Total	Fold to control
Sample1	0.097	0.043	0.103	0.198	0.044	0.485	1.04301
Sample2	0.078	0.095	0.164	0.157	0.026	0.52	1.01961
Sample3	0.025	0.56	0.004	0.015	-0.024	0.58	1.23404
Sample4	0.126	0.046	0.104	0.015	0.169	0.46	0.938776
Sample5	0.048	0.056	0.254	0.078	0.074	0.51	1.2439
Sample6	0.155	0.082	0.069	0.103	0.021	0.43	0.781818

## Sheet: C5b-9
C5b-9(Fluorescence intensity)
Control	FIELD 1	FIELD 2	FIELD 3	FIELD 4	FIELD 5	Total	Fold to control
Sample1	0.091	0.103	0.087	0.082	0.107	0.47	1
Sample2	0.074	0.081	0.071	0.101	0.083	0.41	1
Sample3	0.103	0.097	0.112	0.128	0.09	0.53	1
Sample4	0.093	0.101	0.081	0.121	0.094	0.49	1
Sample5	0.098	0.107	0.118	0.137	0.11	0.57	1
Sample6	0.081	0.077	0.074	0.068	0.09	0.39	1
Model	FIELD 1	FIELD 2	FIELD 3	FIELD 4	FIELD 5	Total	Fold to control
Sample1	0.492	0.398	0.54	0.33	0.455	2.215	4.71277
Sample2	0.58	0.503	0.632	0.319	0.416	2.45	5.97561
Sample3	0.461	0.42	0.537	0.372	0.37	2.16	4.07547
Sample4	0.632	0.521	0.391	0.35	0.336	2.23	4.55102
Sample5	0.426	0.643	0.385	0.346	0.25	2.05	3.59649
Sample6	0.324	0.486	0.45	0.365	0.355	1.98	5.07692
SQ	FIELD 1	FIELD 2	FIELD 3	FIELD 4	FIELD 5	Total	Fold to control
Sample1	0.198	0.23	0.174	0.261	0.142	1.005	2.1383
Sample2	0.179	0.201	0.183	0.251	0.136	0.95	2.31707
Sample3	0.185	0.24	0.133	0.191	0.161	0.91	1.71698
Sample4	0.212	0.204	0.18	0.276	0.258	1.13	2.30612
Sample5	0.176	0.231	0.195	0.241	0.317	1.16	2.03509
Sample6	0.218	0.197	0.18	0.193	0.152	0.94	2.41026
CP	FIELD 1	FIELD 2	FIELD 3	FIELD 4	FIELD 5	Total	Fold to control
Sample1	0.218	0.193	0.21	0.173	0.161	0.955	2.03191
Sample2	0.198	0.193	0.171	0.183	0.165	0.91	2.21951
Sample3	0.15	0.167	0.188	0.184	0.201	0.89	1.67925
Sample4	0.217	0.184	0.231	0.187	0.221	1.04	2.12245
Sample5	0.216	0.23	0.263	0.23	0.171	1.11	1.94737
Sample6	0.149	0.187	0.21	0.17	0.204	0.92	2.35897

## Sheet: Synaptopodin
Snaptopodin(Fluorescence intensity)
Control	FIELD 1	FIELD 2	FIELD 3	FIELD 4	FIELD 5	Total	Fold to control
Sample1	0.256	0.687	0.543	0.194	0.989	2.669	1
Sample2	0.099	0.158	0.123	0.963	1.157	2.5	1
Sample3	0.064	0.184	1.273	0.529	0.35	2.4	1
Sample4	0.065	0.286	0.236	0.572	1.196	2.355	1
Sample5	1.603	0.069	0.175	0.206	0.287	2.34	1
Sample6	0.286	0.794	0.693	0.265	0.218	2.256	1
Model	FIELD 1	FIELD 2	FIELD 3	FIELD 4	FIELD 5	Total	Fold to control
Sample1	0.04	0.034	0.004	0.003	0.092	0.173	0.0648183
Sample2	0.019	0.01	0.002	0.026	0.043	0.1	0.04
Sample3	0.008	0.007	0.002	0.005	0.002	0.024	0.01
Sample4	0.035	0.008	0.013	0.046	0.033	0.135	0.0573248
Sample5	0.069	0.036	0.001	0.009	0.021	0.136	0.0581197
Sample6	0.006	0.012	0.025	0.006	0.004	0.053	0.0234929
SQ	FIELD 1	FIELD 2	FIELD 3	FIELD 4	FIELD 5	Total	Fold to control
Sample1	0.038	0.006	0.162	0.046	0.051	0.303	0.113526
Sample2	0.016	0.203	0.063	0.136	0.156	0.574	0.2296
Sample3	0.195	0.097	0.149	0.082	0.119	0.642	0.2675
Sample4	0.077	0.118	0.063	0.164	0.047	0.469	0.199151
Sample5	0.163	0.082	0.093	0.075	0.126	0.539	0.230342
Sample6	0.085	0.099	0.137	0.198	0.115	0.634	0.281028
CP	FIELD 1	FIELD 2	FIELD 3	FIELD 4	FIELD 5	Total	Fold to control
Sample1	0.065	0.068	0.037	0.084	0.03	0.284	0.106407
Sample2	0.102	0.17	0.039	0.036	0.028	0.375	0.15
Sample3	0.058	0.072	0.136	0.028	0.062	0.356	0.148333
Sample4	0.125	0.054	0.074	0.075	0.125	0.453	0.192357
Sample5	0.097	0.158	0.196	0.063	0.052	0.566	0.24188
Sample6	0.048	0.026	0.191	0.173	0.044	0.482	0.213652
