# Supplementary material for: Sanqi Oral Solution Mitigates Proteinuria in Rat Passive Heymann Nephritis and Blocks Podocyte Apoptosis via Nrf2/HO-1 Pathway
Source: Front Pharmacol. 2021 Nov 19;12:727874. doi: 10.3389/fphar.2021.727874 (PMC8640486; doi:10.3389/fphar.2021.727874)
Supplement: Supplementary file 6 [file DataSheet2.ZIP › (727874)raw data(excel files)/Figure 3B-Foot process width (nm).xlsx]

## Sheet: Food process width(nm)
Food process width(nm)
Control	Model	SQ	CP
377.777	760.265	360.498	757.909
366	740	387	740
388	784	460	680
392	746	420	650
357	773	373	460
375	764	469	573
