# Supplementary material for: Sanqi Oral Solution Mitigates Proteinuria in Rat Passive Heymann Nephritis and Blocks Podocyte Apoptosis via Nrf2/HO-1 Pathway
Source: Front Pharmacol. 2021 Nov 19;12:727874. doi: 10.3389/fphar.2021.727874 (PMC8640486; doi:10.3389/fphar.2021.727874)
Supplement: Supplementary file 6 [file DataSheet2.ZIP › (727874)raw data(excel files)/Figure 4B-TUNELú¿Fluorescence intensityú⌐.xlsx]

## Sheet: TUNEL(Fluorescence intensity)
TUNEL(Fluorescence intensity)
Control	FIELD 1	FIELD 2	FIELD 3	FIELD 4	FIELD 5	Total	Fold to control
Sample1	5.322	6.348	5.83	4.353	4.282	26.135	1
Sample2	6.533	5.75	5.293	4.265	4.193	26.034	1
Sample3	4.66	5.233	5.869	4.735	5.647	26.144	1
Sample4	5.343	4.654	5.766	5.635	4.024	25.422	1
Sample5	4.563	3.952	6.32	4.72	4.815	24.37	1
Sample6	4.776	6.232	4.534	3.97	3.752	23.264	1
Model	FIELD 1	FIELD 2	FIELD 3	FIELD 4	FIELD 5	Total	Fold to control
Sample1	19.351	17.521	15.635	16.77	15.528	84.805	3.24488
Sample2	15.332	16.743	17.64	16.436	17.184	83.335	3.20101
Sample3	15.643	16.347	17.323	19.562	18.968	87.843	3.35997
Sample4	16.532	18.646	17.582	19.22	15.965	87.945	3.45941
Sample5	17.531	16.55	15.773	17.593	18.146	85.593	3.51223
Sample6	14.24	13.869	14.532	13.532	13.852	70.025	3.01
SQ	FIELD 1	FIELD 2	FIELD 3	FIELD 4	FIELD 5	Total	Fold to control
Sample1	9.523	8.321	8.112	7.35	6.742	40.048	1.53235
Sample2	9.346	7.02	6.983	8.453	7.654	39.456	1.51556
Sample3	8.363	7.35	6.684	7.583	8.476	38.456	1.47093
Sample4	6.843	7.452	6.72	8.311	5.914	35.24	1.3862
Sample5	6.341	7.234	5.753	6.349	7.453	33.13	1.35946
Sample6	5.232	5.667	6.723	7.602	6.415	31.639	1.36
CP	FIELD 1	FIELD 2	FIELD 3	FIELD 4	FIELD 5	Total	Fold to control
Sample1	6.349	7.02	5.931	6.21	4.87	30.38	1.16243
Sample2	5.62	5.381	6.201	5.923	6.545	29.67	1.13966
Sample3	4.693	5.492	6.239	5.239	6.667	28.33	1.08361
Sample4	6.391	5.921	7.023	5.781	5.024	30.14	1.18559
Sample5	5.129	6.902	7.23	4.892	5.927	30.08	1.2343
Sample6	4.589	4.128	4.281	3.968	4.437	21.403	0.92
