# Supplementary material for: Sanqi Oral Solution Mitigates Proteinuria in Rat Passive Heymann Nephritis and Blocks Podocyte Apoptosis via Nrf2/HO-1 Pathway
Source: Front Pharmacol. 2021 Nov 19;12:727874. doi: 10.3389/fphar.2021.727874 (PMC8640486; doi:10.3389/fphar.2021.727874)
Supplement: Supplementary file 6 [file DataSheet2.ZIP › (727874)raw data(excel files)/Figure 5 and 6-WB(Gray value).xlsx]

## Sheet: BAX
Bax(Gray value)
Group	Bax(Adj.Volume)	GAPDH(Adj.Volume)	Bax/GAPDH	Fold to control
Control	905646	3839268	0.23589	1
Model	4.68548e+06	4.01137e+06	1.16805	4.95167
SQ	808700	3.67585e+06	0.220004	0.932653
CP	552167	3.94399e+06	0.140002	0.593505
Control	150753	4.30118e+06	0.0350493	1
Model	1.40652e+06	4.2357e+06	0.332064	9.47419
SQ	620149	4.57401e+06	0.135581	3.8683
CP	258768	4.79074e+06	0.0540142	1.54109
Control	1.07076e+06	4.30118e+06	0.248946	1
Model	4.7378e+06	4.2357e+06	1.11854	4.4931
SQ	886641	4.57401e+06	0.193843	0.778656
CP	676035	4.79074e+06	0.141113	0.56684

## Sheet: Bcl2
Bcl-2(Gray value)
Group	Bcl2(Adj.Volume)	GAPDH(Adj.Volume)	Bcl2/GAPDH	Normalization
Control	2028911	3839268	0.528463	1
Model	518245	4.01137e+06	0.129194	0.244471
SQ	1.20753e+06	3.67585e+06	0.328503	0.62162
CP	1.35604e+06	3.94399e+06	0.343825	0.650614
Control	2.90312e+06	4.16959e+06	0.69626	0.999999
Model	1.5172e+06	4.01144e+06	0.378219	0.543215
SQ	2455963	3.95892e+06	0.620362	0.890991
CP	2.6011e+06	4.17203e+06	0.623462	0.895445
Control	1671560	4.30118e+06	0.388628	1
Model	676002	4.2357e+06	0.159596	0.410666
SQ	1.28041e+06	4.57401e+06	0.279933	0.720311
CP	1.78253e+06	4.79074e+06	0.372079	0.957417

## Sheet: BaxBacl2
Bax/Bcl-2(Gray value)
Group	Bax(Adj.Volume)	Bcl2(Adj.Volume)	Bax/Bcl2	Fold to control
Control	905646	2028911	0.44637	1
Model	4.68548e+06	518245	9.04105	20.2546
SQ	808700	1.20753e+06	0.669716	1.50036
CP	552167	1.35604e+06	0.40719	0.912225
Control	150753	2.90312e+06	0.0519281	1
Model	1.40652e+06	1.5172e+06	0.927051	17.8526
SQ	620149	2455963	0.252508	4.86265
CP	258768	2.6011e+06	0.0994841	1.91581
Control	1.07076e+06	1671560	0.640576	1
Model	4.7378e+06	676002	7.00856	10.941
SQ	886641	1.28041e+06	0.692464	1.081
CP	676035	1.78253e+06	0.379255	0.592053

## Sheet: Cleaved Caspase-3 Caspase-3
Cleaved caspase-3/Caspase-3(Gray value)
Group	Cleaved Caspase-3	Caspase-3	Cleaved Caspase-3/Caspase-3	Fold to control
Control	540392	931036	0.58042	1
Model	3.38354e+06	2.38133e+06	1.42086	2.44799
SQ	678899	1.0211e+06	0.664869	1.1455
CP	331582	739182	0.44858	0.772856
Control	568241	1.29146e+06	0.44	1
Model	2.67639e+06	2.78136e+06	0.962259	2.18695
SQ	635669	1.40859e+06	0.451281	1.02564
CP	333105	1.04355e+06	0.319205	0.725466
Control	444179	1867004	0.23791	1
Model	1.58845e+06	3.50366e+06	0.453368	1.90563
SQ	339456	1.68311e+06	0.201684	0.847731
CP	58496.2	715052	0.0818069	0.343856

## Sheet: Nrf2
Nrf2(Gray value)
Group	Nrf2(Adj.Volume)	GAPDH(Adj.Volume)	Nrf2/GAPDH	Fold to control
Control	1.95653e+06	1886687	1.03702	1
Model	989174	1.41407e+06	0.699525	0.674555
SQ	1.37344e+06	1.1558e+06	1.18831	1.14589
CP	874340	1.65922e+06	0.526959	0.508149
Control	1.41795e+06	4.16959e+06	0.340069	1
Model	783698	4.01144e+06	0.195366	0.574489
SQ	1.28942e+06	3.95892e+06	0.325699	0.957745
CP	765927	4.17203e+06	0.183586	0.539851
Control	1.06901e+06	4.30118e+06	0.248539	1
Model	520792	4.2357e+06	0.122953	0.494702
SQ	834566	4.57401e+06	0.182458	0.734123
CP	429545	4.79074e+06	0.0896614	0.360753

## Sheet: HO-1
HO-1(Gray value)
Group	HO-1(Adj.Volume)	GAPDH(Adj.Volume)	HO-1/GAPDH	Fold to control
Control	2.12054e+06	3839268	0.55233	1
Model	279775	4.01137e+06	0.0697456	0.126275
SQ	3.65366e+06	3.67585e+06	0.993965	1.79958
CP	224377	3.94399e+06	0.0568909	0.103002
Control	1.1862e+06	4.16959e+06	0.284488	1
Model	18412.5	4.01144e+06	0.00458999	0.0161342
SQ	1.18303e+06	3.95892e+06	0.298826	1.0504
CP	11711.7	4.17203e+06	0.0028072	0.00986755
Control	3.17692e+06	4.30118e+06	0.738617	1
Model	448150	4.2357e+06	0.105803	0.143245
SQ	4.38697e+06	4.57401e+06	0.959109	1.29852
CP	235706	4.79074e+06	0.0492003	0.0666114
