# Supplementary material for: Sanqi Oral Solution Mitigates Proteinuria in Rat Passive Heymann Nephritis and Blocks Podocyte Apoptosis via Nrf2/HO-1 Pathway
Source: Front Pharmacol. 2021 Nov 19;12:727874. doi: 10.3389/fphar.2021.727874 (PMC8640486; doi:10.3389/fphar.2021.727874)
Supplement: Supplementary file 6 [file DataSheet2.ZIP › (727874)raw data(excel files)/Figure 6-8 WB(Gray value)-Supplementary data.xlsx]

## Sheet: Kidney Nucleus-Nrf2(Gray value)
Kidney Nucleus-Nrf2(Gray value)
Group	Nrf2(Adj.Volume)	H3(Adj.Volume)	Nrf2/H3	Fold to control
Control	406362	961374	0.422689	1
Model	260664	1102117	0.236512	0.559543
SQ	410335	1.0348e+06	0.396535	0.938125
CP	420082	1115069	0.376732	0.891276
Control	1.0531e+06	2.59806e+06	0.405343	1
Model	807974	2.98706e+06	0.270491	0.667314
SQ	1.28326e+06	2.91167e+06	0.440731	1.0873
CP	1.72857e+06	3.65661e+06	0.472725	1.16623
Control	1.20208e+06	2598771	0.462556	1
Model	780455	3.28444e+06	0.237622	0.513715
SQ	876023	2.2006e+06	0.398083	0.860617
CP	616727	1.83337e+06	0.336389	0.727239

## Sheet: Podocyte Nucleus-Nrf2
cell Nucleus-Nrf2(Gray value)
Group	Nrf2(Adj.Volume)	H3(Adj.Volume)	Nrf2/H3	Fold to control
Control	751790	3.38943e+06	0.221804	1
Model	372941	3.73726e+06	0.09979	0.449901
SQ	804550	3.44301e+06	0.233676	1.05352
Control	290471	2.60882e+06	0.111342	1
Model	213494	2.5003e+06	0.0853872	0.766892
SQ	264610	2.53795e+06	0.104261	0.936405
Control	553003	2.32974e+06	0.237367	1
Model	171368	2.01734e+06	0.0849473	0.357874
SQ	541211	2.14151e+06	0.252724	1.0647

## Sheet: Podocyte Total protein-nrf2
Cellular total protein-Nrf2(Gray value)
Group	Nrf2(Adj.Volume)	GAPDH(Adj.Volume)	Nrf2/GAPDH	Fold to control
Control	2.32446e+06	3.22556e+06	0.720638	1
Model	1.66714e+06	3.15345e+06	0.528673	0.733618
SQ	2.09462e+06	3.00995e+06	0.695899	0.965671
Control	2.2368e+06	1.75152e+06	1.27706	1
Model	1.09048e+06	1.73461e+06	0.628662	0.492272
SQ	1.94827e+06	1.74624e+06	1.1157	0.873643
Control	534660	1.23467e+06	0.433037	1
Model	380841	1.20092e+06	0.317125	0.732326
SQ	566019	1.5744e+06	0.359515	0.830217

## Sheet: Podocyte Total protein-cc3
Cellular total protein-cc3(Gray value)
Group	cc3(Adj.Volume)	c3(Adj.Volume)	cc3/c3	Fold to control
Control	524179	1.32049e+06	0.396956	1
Model	665789	877609	0.758639	1.91114
SQ	510756	1.18433e+06	0.431261	1.08642
Control	140654	3.19414e+06	0.0440351	1
Model	398422	3.21968e+06	0.123746	2.81017
SQ	273663	3.41897e+06	0.0800426	1.8177
Control	198496	582990	0.34048	1
Model	570554	786265	0.725651	2.13126
SQ	683639	1.33053e+06	0.513809	1.50907

## Sheet: Podocyte protein-trig cc3
Cellular total protein-cc3(Gray value)
Group	cc3(Adj.Volume)	c3(Adj.Volume)	cc3/c3	Fold to control
Control	295166	1732433	0.170377	1
ADR	678038	1818749	0.372804	2.18812
ADR+T25	876804	1.8417e+06	0.476083	2.7943
ADR+T25+SQ	826773	2.46215e+06	0.335794	1.97089
Control	286590	1.79538e+06	0.159626	1
ADR	631411	1.6538e+06	0.381793	2.3918
ADR+T25	953240	1.70538e+06	0.558962	3.50169
ADR+T25+SQ	804881	1.80297e+06	0.446419	2.79665
Control	287631	3.52261e+06	0.0816528	1
ADR	495470	2.45e+06	0.202232	2.47674
ADR+T25	635518	2.39457e+06	0.2654	3.25035
ADR+T25+SQ	479931	2.4924e+06	0.192558	2.35825

## Sheet: Podocyte protein-trig nrf2
Cellular total protein-Nrf2(Gray value)
Group	Nrf2(Adj.Volume)	GAPDH(Adj.Volume)	Nrf2/GAPDH	Fold to control
Control	335534	1.75384e+06	0.191314	1
ADR	259522	1.89142e+06	0.13721	0.717199
ADR+T25	183189	2.19913e+06	0.0833007	0.435414
ADR+T25+SQ	279776	2.163e+06	0.129346	0.676094
Control	271883	1.74882e+06	0.155466	1
ADR	122513	1.34003e+06	0.091426	0.588077
ADR+T25	81998.8	1.37162e+06	0.0597825	0.384537
ADR+T25+SQ	149574	1.68729e+06	0.0886474	0.570204
Control	516390	1.63621e+06	0.315601	1
ADR	366695	1.58646e+06	0.231141	0.732384
ADR+T25	231734	1.75707e+06	0.131886	0.41789
ADR+T25+SQ	503211	1.74019e+06	0.28917	0.916253
