# Supplementary material for: Sanqi Oral Solution Mitigates Proteinuria in Rat Passive Heymann Nephritis and Blocks Podocyte Apoptosis via Nrf2/HO-1 Pathway
Source: Front Pharmacol. 2021 Nov 19;12:727874. doi: 10.3389/fphar.2021.727874 (PMC8640486; doi:10.3389/fphar.2021.727874)
Supplement: Supplementary file 7 [file DataSheet5.ZIP]

Archive with 6 entries (5 files):
- 2. Kidney Nucleus Proteins WB scans/Tissue nuclear Histone H3-1 2.tif
- 2. Kidney Nucleus Proteins WB scans/Tissue nuclear Histone H3-3.tif
- 2. Kidney Nucleus Proteins WB scans/Tissue nuclear NRF2-1.tif
- 2. Kidney Nucleus Proteins WB scans/Tissue nuclear NRF2-2.tif
- 2. Kidney Nucleus Proteins WB scans/Tissue nuclear NRF2-3.tif
- 2. Kidney Nucleus Proteins WB scans/
