# Supplementary material for: Sanqi Oral Solution Mitigates Proteinuria in Rat Passive Heymann Nephritis and Blocks Podocyte Apoptosis via Nrf2/HO-1 Pathway
Source: Front Pharmacol. 2021 Nov 19;12:727874. doi: 10.3389/fphar.2021.727874 (PMC8640486; doi:10.3389/fphar.2021.727874)
Supplement: Supplementary file 8 [file DataSheet7.ZIP]

Archive with 7 entries (6 files):
- 4. Podocyte Nucleus Proteins WB scans/Cellular nuclear Histone H3-1.tif
- 4. Podocyte Nucleus Proteins WB scans/Cellular nuclear Histone H3-2.tif
- 4. Podocyte Nucleus Proteins WB scans/Cellular nuclear Histone H3-3.tif
- 4. Podocyte Nucleus Proteins WB scans/cellular nuclear NRF2-3.tif
- 4. Podocyte Nucleus Proteins WB scans/cellular nucleus-NRF2-1.tif
- 4. Podocyte Nucleus Proteins WB scans/cellular nucleus-NRF2-2.tif
- 4. Podocyte Nucleus Proteins WB scans/
